# Supplementary material for: The Titrated Mannitol Improved Central [99mTc] Tc TRODAT-1 Uptake in an Animal Model—A Clinically Feasible Application
Source: Int J Mol Sci. 2023 Feb 14;24(4):3773. doi: 10.3390/ijms24043773 (PMC9959225; doi:10.3390/ijms24043773)
Supplement: Supplementary file 1 [file ijms-24-03773-s001.zip]

Archive with 1 entries (1 files):
- ijms-2162460-supplementary.pdf
